# Supplementary material for: Studying Corrosion Using Miniaturized Particle Attached Working Electrodes and the Nafion Membrane
Source: Micromachines (Basel). 2021 Nov 18;12(11):1414. doi: 10.3390/mi12111414 (PMC8618753; doi:10.3390/mi12111414)
Supplement: Supplementary file 1 [file micromachines-12-01414-s001.zip]

Archive with 1 entries (1 files):
- micromachines-1452243-SI.pdf
